# Supplementary material for: Phosphorylation of RCC1 on Serine 11 Facilitates G1/S Transition in HPV E7-Expressing Cells
Source: Biomolecules. 2021 Jul 6;11(7):995. doi: 10.3390/biom11070995 (PMC8301946; doi:10.3390/biom11070995)
Supplement: Supplementary file 1 [file biomolecules-11-00995-s001.zip]

Archive with 1 entries (1 files):
- biomolecules-1240877-supplementary.pdf
